# Supplementary material for: Inhibition of Orbivirus Replication by Fluvastatin and Identification of the Key Elements of the Mevalonate Pathway Involved
Source: Viruses. 2021 Jul 23;13(8):1437. doi: 10.3390/v13081437 (PMC8402872; doi:10.3390/v13081437)
Supplement: Supplementary file 1 [file viruses-13-01437-s001.zip]

Archive with 1 entries (1 files):
- viruses-1300884-supplementary.pdf
